# Supplementary material for: Impact of a Web-Based Nutrition Intervention on Eating Behaviors and Body Size Preoccupations among Adolescents
Source: Children (Basel). 2023 Oct 26;10(11):1736. doi: 10.3390/children10111736 (PMC10670448; doi:10.3390/children10111736)
Supplement: Supplementary file 1 [file children-10-01736-s001.zip]

Archive with 1 entries (1 files):
- children-2641186-supplementary.pdf
